# Supplementary material for: Heterogeneity of the Immunological and Pathogenic Profiles in Patients Hospitalize Early Versus Late During an Acute Vital Illness as Shown in Native SARS-CoV-2 Infection
Source: Int J Mol Sci. 2025 Mar 6;26(5):2349. doi: 10.3390/ijms26052349 (PMC11900162; doi:10.3390/ijms26052349)
Supplement: Supplementary file 1 [file ijms-26-02349-s001.zip]

Archive with 1 entries (1 files):
- ijms-3316476-supplementary.pdf
